# Supplementary material for: Nanoporous TiN/TiO2/Alumina Membrane for Photoelectrochemical Hydrogen Production from Sewage Water
Source: Nanomaterials (Basel). 2021 Oct 6;11(10):2617. doi: 10.3390/nano11102617 (PMC8540468; doi:10.3390/nano11102617)
Supplement: Supplementary file 1 [file nanomaterials-11-02617-s001.zip]

Archive with 1 entries (1 files):
- nanomaterials-1354748-supplementary.pdf
